# Supplementary material for: WTX-L/β-arrestin2/LCN2 axis controls vulnerability to ferroptosis in gastric cancer
Source: iScience. 2025 Feb 7;28(3):111964. doi: 10.1016/j.isci.2025.111964 (PMC11919608; doi:10.1016/j.isci.2025.111964)
Supplement: Table S1. GO analysis of differentially expressed genes between AGS.Vector and AGS.WTX-S cells [file mmc2.xlsx]

## Sheet: WTX-S VS Vector
ID	Description	GeneRatio	BgRatio	pvalue	p.adjust	qvalue	geneID	Count
GO:0043065	positive regulation of apoptotic process	33/548	351/19467	1.54168e-09	3.53815e-06	3.28946e-06	ENSG00000177606/ENSG00000142871/ENSG00000148926/ENSG00000150457/ENSG00000100985/ENSG00000123358/ENSG00000071243/ENSG00000148677/ENSG00000138061/ENSG00000006327/ENSG00000141682/ENSG00000120129/ENSG00000099860/ENSG00000172667/ENSG00000175592/ENSG00000196470/ENSG00000139289/ENSG00000108984/ENSG00000288542/ENSG00000116717/ENSG00000284956/ENSG00000139318/ENSG00000173535/ENSG00000181649/ENSG00000136244…	33
GO:0008330	protein tyrosine/threonine phosphatase activity	6/548	10/19467	9.23788e-08	0.000106005	9.85536e-05	ENSG00000120129/ENSG00000143507/ENSG00000184545/ENSG00000120875/ENSG00000138166/ENSG00000139318	6
GO:0017017	MAP kinase tyrosine/serine/threonine phosphatase activity	6/548	13/19467	7.02208e-07	0.000537189	0.00049943	ENSG00000120129/ENSG00000143507/ENSG00000184545/ENSG00000120875/ENSG00000138166/ENSG00000139318	6
GO:0001228	DNA-binding transcription activator activity, RNA polymerase II-specific	31/548	433/19467	2.15694e-06	0.00102502	0.000952971	ENSG00000177606/ENSG00000162772/ENSG00000120738/ENSG00000119508/ENSG00000125740/ENSG00000153234/ENSG00000185022/ENSG00000123358/ENSG00000170345/ENSG00000077150/ENSG00000251493/ENSG00000136826/ENSG00000144655/ENSG00000091831/ENSG00000175197/ENSG00000172216/ENSG00000153879/ENSG00000175592/ENSG00000060566/ENSG00000244405/ENSG00000163884/ENSG00000117595/ENSG00000288542/ENSG00000176692/ENSG00000101096…	31
GO:0000188	obsolete inactivation of MAPK activity	7/548	23/19467	2.23316e-06	0.00102502	0.000952971	ENSG00000120129/ENSG00000143507/ENSG00000184545/ENSG00000120875/ENSG00000138166/ENSG00000139318/ENSG00000166068	7
GO:0001227	DNA-binding transcription repressor activity, RNA polymerase II-specific	24/548	304/19467	5.98528e-06	0.00228937	0.00212845	ENSG00000177606/ENSG00000162772/ENSG00000165030/ENSG00000172216/ENSG00000140044/ENSG00000256825/ENSG00000126368/ENSG00000196387/ENSG00000169951/ENSG00000256223/ENSG00000172006/ENSG00000196152/ENSG00000101096/ENSG00000171940/ENSG00000143365/ENSG00000009950/ENSG00000204947/ENSG00000136866/ENSG00000204531/ENSG00000270011/ENSG00000186300/ENSG00000135547/ENSG00000100968/ENSG00000177374	24
GO:0000976	transcription cis-regulatory region binding	19/548	218/19467	1.39972e-05	0.0045891	0.00426653	ENSG00000177606/ENSG00000162772/ENSG00000120738/ENSG00000170345/ENSG00000136826/ENSG00000198026/ENSG00000175197/ENSG00000172216/ENSG00000126368/ENSG00000060566/ENSG00000244405/ENSG00000163884/ENSG00000117595/ENSG00000176692/ENSG00000171940/ENSG00000109101/ENSG00000204531/ENSG00000164736/ENSG00000196843	19
GO:0043517	positive regulation of DNA damage response, signal transduction by p53 class mediator	5/548	14/19467	2.81473e-05	0.00807476	0.00750718	ENSG00000148677/ENSG00000141682/ENSG00000166068/ENSG00000149311/ENSG00000177374	5
GO:0035970	peptidyl-threonine dephosphorylation	6/548	23/19467	3.24859e-05	0.00828389	0.00770162	ENSG00000120129/ENSG00000143507/ENSG00000184545/ENSG00000120875/ENSG00000138166/ENSG00000139318	6
GO:0000977	RNA polymerase II transcription regulatory region sequence-specific DNA binding	23/548	319/19467	3.95154e-05	0.00906878	0.00843134	ENSG00000162772/ENSG00000120738/ENSG00000165030/ENSG00000172216/ENSG00000198551/ENSG00000256825/ENSG00000126368/ENSG00000060566/ENSG00000244405/ENSG00000169951/ENSG00000163884/ENSG00000256223/ENSG00000105708/ENSG00000172006/ENSG00000176692/ENSG00000196466/ENSG00000196152/ENSG00000204947/ENSG00000136866/ENSG00000270011/ENSG00000186300/ENSG00000171786/ENSG00000198342	23
GO:0000786	nucleosome	12/548	112/19467	7.51719e-05	0.0152442	0.0141727	ENSG00000282988/ENSG00000158406/ENSG00000270882/ENSG00000158373/ENSG00000274750/ENSG00000197153/ENSG00000203852/ENSG00000273213/ENSG00000124635/ENSG00000288859/ENSG00000196866/ENSG00000274290	12
GO:1902895	positive regulation of pri-miRNA transcription by RNA polymerase II	7/548	38/19467	7.97084e-05	0.0152442	0.0141727	ENSG00000177606/ENSG00000120738/ENSG00000170345/ENSG00000136826/ENSG00000175592/ENSG00000164362/ENSG00000168874	7
GO:0046982	protein heterodimerization activity	24/548	366/19467	0.000119863	0.0211605	0.0196731	ENSG00000162772/ENSG00000153234/ENSG00000123358/ENSG00000282988/ENSG00000158406/ENSG00000065361/ENSG00000175197/ENSG00000172216/ENSG00000060566/ENSG00000270882/ENSG00000116717/ENSG00000158373/ENSG00000274750/ENSG00000009950/ENSG00000197153/ENSG00000203852/ENSG00000188763/ENSG00000115271/ENSG00000218336/ENSG00000273213/ENSG00000124635/ENSG00000288859/ENSG00000196866/ENSG00000274290	24
GO:0051019	mitogen-activated protein kinase binding	6/548	29/19467	0.000132422	0.0217077	0.0201819	ENSG00000120129/ENSG00000143507/ENSG00000184545/ENSG00000120875/ENSG00000138166/ENSG00000139318	6
GO:0072593	reactive oxygen species metabolic process	6/548	30/19467	0.000161621	0.024728	0.0229898	ENSG00000130766/ENSG00000142871/ENSG00000004799/ENSG00000168209/ENSG00000118523/ENSG00000141682	6
GO:0015125	bile acid transmembrane transporter activity	4/548	11/19467	0.000175086	0.0251139	0.0233487	ENSG00000137491/ENSG00000079385/ENSG00000198610/ENSG00000139155	4
GO:0070373	negative regulation of ERK1 and ERK2 cascade	9/548	73/19467	0.000203293	0.0266708	0.0247961	ENSG00000162772/ENSG00000120129/ENSG00000136158/ENSG00000143507/ENSG00000136826/ENSG00000120875/ENSG00000139318/ENSG00000166068/ENSG00000187678	9
GO:0035914	skeletal muscle cell differentiation	7/548	44/19467	0.000209183	0.0266708	0.0247961	ENSG00000162772/ENSG00000120738/ENSG00000185022/ENSG00000123358/ENSG00000148677/ENSG00000170345/ENSG00000176046	7
GO:0001706	endoderm formation	4/548	12/19467	0.000256795	0.0294672	0.027396	ENSG00000120129/ENSG00000120875/ENSG00000138166/ENSG00000164736	4
GO:1990440	positive regulation of transcription from RNA polymerase II promoter in response to endoplasmic reticulum stress	4/548	12/19467	0.000256795	0.0294672	0.027396	ENSG00000162772/ENSG00000175197/ENSG00000172216/ENSG00000060566	4
GO:0003964	RNA-directed DNA polymerase activity	5/548	22/19467	0.000307209	0.0335736	0.0312137	ENSG00000188825/ENSG00000164362/ENSG00000251209/novel55/ENSG00000232931	5
GO:0035335	peptidyl-tyrosine dephosphorylation	6/548	34/19467	0.000332759	0.0347128	0.0322729	ENSG00000120129/ENSG00000143507/ENSG00000184545/ENSG00000120875/ENSG00000138166/ENSG00000139318	6
GO:0035259	glucocorticoid receptor binding	4/548	13/19467	0.000362693	0.0361905	0.0336467	ENSG00000119508/ENSG00000153234/ENSG00000123358/ENSG00000172216	4
GO:0043565	sequence-specific DNA binding	20/548	305/19467	0.000432187	0.0413279	0.0384229	ENSG00000120738/ENSG00000023608/ENSG00000153234/ENSG00000185022/ENSG00000123358/ENSG00000251493/ENSG00000144655/ENSG00000091831/ENSG00000153879/ENSG00000196387/ENSG00000117595/ENSG00000288542/ENSG00000176692/ENSG00000171606/ENSG00000143365/ENSG00000204531/ENSG00000135547/ENSG00000196843/ENSG00000198963/ENSG00000177374	20
GO:0032868	response to insulin	8/548	67/19467	0.000567795	0.0474824	0.0441448	ENSG00000120738/ENSG00000130766/ENSG00000148926/ENSG00000163884/ENSG00000121769/ENSG00000124253/ENSG00000187210/ENSG00000175564	8
GO:0004879	nuclear receptor activity	7/548	52/19467	0.000601588	0.0474824	0.0441448	ENSG00000119508/ENSG00000153234/ENSG00000123358/ENSG00000091831/ENSG00000126368/ENSG00000143365/ENSG00000198963	7
GO:0032496	response to lipopolysaccharide	12/548	140/19467	0.00061017	0.0474824	0.0441448	ENSG00000177606/ENSG00000148926/ENSG00000140465/ENSG00000123358/ENSG00000170345/ENSG00000151014/ENSG00000077150/ENSG00000143507/ENSG00000100368/ENSG00000124253/ENSG00000164120/ENSG00000197329	12
GO:0000183	rDNA heterochromatin assembly	6/548	38/19467	0.000621026	0.0474824	0.0441448	ENSG00000282988/ENSG00000158406/ENSG00000270882/ENSG00000274750/ENSG00000197153/ENSG00000203852	6
GO:0004721	phosphoprotein phosphatase activity	6/548	38/19467	0.000621026	0.0474824	0.0441448	ENSG00000120129/ENSG00000143507/ENSG00000184545/ENSG00000120875/ENSG00000138166/ENSG00000139318	6
GO:0030049	muscle filament sliding	6/548	38/19467	0.000621026	0.0474824	0.0441448	ENSG00000125414/ENSG00000175084/ENSG00000077522/ENSG00000155657/ENSG00000105048/ENSG00000109063	6
GO:0040037	negative regulation of fibroblast growth factor receptor signaling pathway	4/548	15/19467	0.000662063	0.0474824	0.0441448	ENSG00000137801/ENSG00000136158/ENSG00000196562/ENSG00000187678	4
GO:0090051	negative regulation of cell migration involved in sprouting angiogenesis	4/548	15/19467	0.000662063	0.0474824	0.0441448	ENSG00000137801/ENSG00000136826/ENSG00000166068/ENSG00000128917	4
GO:0035497	cAMP response element binding	4/548	16/19467	0.000863215	0.0600327	0.055813	ENSG00000177606/ENSG00000119508/ENSG00000146592/ENSG00000060566	4
GO:0045814	negative regulation of gene expression, epigenetic	7/548	56/19467	0.000946758	0.0626654	0.0582606	ENSG00000120616/ENSG00000282988/ENSG00000158406/ENSG00000270882/ENSG00000274750/ENSG00000197153/ENSG00000203852	7
GO:0032200	telomere organization	5/548	28/19467	0.000997448	0.0626654	0.0582606	ENSG00000282988/ENSG00000158406/ENSG00000270882/ENSG00000274750/ENSG00000197153	5
GO:0032870	cellular response to hormone stimulus	5/548	28/19467	0.000997448	0.0626654	0.0582606	ENSG00000125740/ENSG00000070669/ENSG00000170345/ENSG00000120129/ENSG00000175564	5
GO:0045652	regulation of megakaryocyte differentiation	8/548	73/19467	0.00101029	0.0626654	0.0582606	ENSG00000119508/ENSG00000282988/ENSG00000137801/ENSG00000158406/ENSG00000270882/ENSG00000274750/ENSG00000197153/ENSG00000203852	8
GO:0008209	androgen metabolic process	4/548	17/19467	0.00110386	0.0666675	0.0619815	ENSG00000163659/ENSG00000148926/ENSG00000091831/ENSG00000198610	4
GO:0051591	response to cAMP	6/548	43/19467	0.00121792	0.0708459	0.0658661	ENSG00000177606/ENSG00000125740/ENSG00000170345/ENSG00000120129/ENSG00000175592/ENSG00000109321	6
GO:0005667	transcription regulator complex	15/548	216/19467	0.00123479	0.0708459	0.0658661	ENSG00000177606/ENSG00000119508/ENSG00000153234/ENSG00000123358/ENSG00000148677/ENSG00000170345/ENSG00000136826/ENSG00000175197/ENSG00000101096/ENSG00000048052/ENSG00000009950/ENSG00000204531/ENSG00000142279/ENSG00000164736/ENSG00000100968	15
GO:0015721	bile acid and bile salt transport	5/548	31/19467	0.00160879	0.0850478	0.0790698	ENSG00000023839/ENSG00000079385/ENSG00000187134/ENSG00000198610/ENSG00000139155	5
GO:0038111	interleukin-7-mediated signaling pathway	5/548	31/19467	0.00160879	0.0850478	0.0790698	ENSG00000282988/ENSG00000274750/ENSG00000197153/ENSG00000203852/ENSG00000205755	5
GO:0007264	small GTPase mediated signal transduction	10/548	116/19467	0.00162914	0.0850478	0.0790698	ENSG00000196756/ENSG00000289027/ENSG00000138670/ENSG00000115963/ENSG00000147251/ENSG00000146426/ENSG00000273217/ENSG00000146090/ENSG00000186517/ENSG00000271810	10
GO:0007050	regulation of cell cycle	11/548	136/19467	0.00163055	0.0850478	0.0790698	ENSG00000087074/ENSG00000137801/ENSG00000175197/ENSG00000117595/ENSG00000108984/ENSG00000116717/ENSG00000111725/ENSG00000276141/ENSG00000149311/ENSG00000169429/ENSG00000122641	11
GO:0070542	response to fatty acid	4/548	19/19467	0.00171922	0.0851057	0.0791236	ENSG00000118523/ENSG00000288542/ENSG00000121769/ENSG00000010310	4
GO:2000179	positive regulation of neural precursor cell proliferation	4/548	19/19467	0.00171922	0.0851057	0.0791236	ENSG00000205336/ENSG00000064309/ENSG00000188763/ENSG00000128917	4
GO:0009925	basal plasma membrane	6/548	46/19467	0.00174291	0.0851057	0.0791236	ENSG00000167995/ENSG00000065361/ENSG00000105281/ENSG00000168003/ENSG00000151150/ENSG00000079385	6
GO:0060765	regulation of androgen receptor signaling pathway	6/548	47/19467	0.00195125	0.0932942	0.0867366	ENSG00000282988/ENSG00000158406/ENSG00000270882/ENSG00000274750/ENSG00000197153/ENSG00000203852	6
GO:1904707	positive regulation of vascular associated smooth muscle cell proliferation	5/548	33/19467	0.00214576	0.0980052	0.0911164	ENSG00000177606/ENSG00000119508/ENSG00000100985/ENSG00000164362/ENSG00000164120	5
GO:0005546	phosphatidylinositol-4,5-bisphosphate binding	8/548	82/19467	0.00215029	0.0980052	0.0911164	ENSG00000184675/ENSG00000289027/ENSG00000143412/ENSG00000006747/ENSG00000077522/ENSG00000168952/ENSG00000127831/ENSG00000073605	8
GO:0000228	nuclear chromosome	6/548	48/19467	0.00217789	0.0980052	0.0911164	ENSG00000177606/ENSG00000282988/ENSG00000158406/ENSG00000270882/ENSG00000274750/ENSG00000197153	6
GO:1902043	positive regulation of extrinsic apoptotic signaling pathway via death domain receptors	3/548	10/19467	0.00229648	0.100748	0.0936667	ENSG00000141682/ENSG00000137801/ENSG00000138696	3
GO:0016705	oxidoreductase activity, acting on paired donors, with incorporation or reduction of molecular oxygen	6/548	49/19467	0.00242383	0.100748	0.0936667	ENSG00000138061/ENSG00000289027/ENSG00000003137/ENSG00000119004/ENSG00000186529/ENSG00000129521	6
GO:0006335	DNA replication-dependent nucleosome assembly	5/548	34/19467	0.00245835	0.100748	0.0936667	ENSG00000282988/ENSG00000158406/ENSG00000270882/ENSG00000274750/ENSG00000197153	5
GO:0019369	arachidonic acid metabolic process	5/548	34/19467	0.00245835	0.100748	0.0936667	ENSG00000138061/ENSG00000012779/ENSG00000186529/ENSG00000102886/ENSG00000179148	5
GO:0045214	sarcomere organization	5/548	34/19467	0.00245835	0.100748	0.0936667	ENSG00000148677/ENSG00000077522/ENSG00000155657/ENSG00000105048/ENSG00000109063	5
GO:2000379	positive regulation of reactive oxygen species metabolic process	5/548	35/19467	0.00280271	0.112846	0.104914	ENSG00000135744/ENSG00000137801/ENSG00000116717/ENSG00000187134/ENSG00000130234	5
GO:0015175	neutral amino acid transmembrane transporter activity	3/548	11/19467	0.00309201	0.120274	0.11182	ENSG00000105281/ENSG00000168003/ENSG00000149150	3
GO:0051122	hepoxilin biosynthetic process	3/548	11/19467	0.00309201	0.120274	0.11182	ENSG00000012779/ENSG00000213366/ENSG00000179148	3
GO:0045597	positive regulation of cell differentiation	5/548	36/19467	0.00318065	0.12166	0.113108	ENSG00000118523/ENSG00000184557/ENSG00000138696/ENSG00000115844/ENSG00000164736	5
GO:0008134	transcription factor binding	18/548	312/19467	0.00337101	0.126827	0.117913	ENSG00000177606/ENSG00000125740/ENSG00000170345/ENSG00000091831/ENSG00000175197/ENSG00000153879/ENSG00000170604/ENSG00000101096/ENSG00000048052/ENSG00000009950/ENSG00000179111/ENSG00000204531/ENSG00000170684/ENSG00000164736/ENSG00000135547/ENSG00000196843/ENSG00000198963/ENSG00000100968	18
GO:0010629	negative regulation of gene expression	15/548	241/19467	0.00355936	0.130893	0.121692	ENSG00000163659/ENSG00000135744/ENSG00000118523/ENSG00000151014/ENSG00000113739/ENSG00000136826/ENSG00000023839/ENSG00000091831/ENSG00000173193/ENSG00000164362/ENSG00000128917/ENSG00000284989/ENSG00000135547/ENSG00000169429/ENSG00000168874	15
GO:0014066	regulation of phosphatidylinositol 3-kinase signaling	4/548	23/19467	0.00359314	0.130893	0.121692	ENSG00000137331/ENSG00000079385/ENSG00000107242/ENSG00000102886	4
GO:0060968	regulation of gene silencing	3/548	12/19467	0.00403708	0.140068	0.130222	ENSG00000282988/ENSG00000274750/ENSG00000197153	3
GO:0140289	protein mono-ADP-ribosylation	3/548	12/19467	0.00403708	0.140068	0.130222	ENSG00000163659/ENSG00000102699/ENSG00000173193	3
GO:1903671	negative regulation of sprouting angiogenesis	3/548	12/19467	0.00403708	0.140068	0.130222	ENSG00000137801/ENSG00000012779/ENSG00000127528	3
GO:0016323	basolateral plasma membrane	14/548	221/19467	0.00408912	0.140068	0.130222	ENSG00000145506/ENSG00000167995/ENSG00000065361/ENSG00000166866/ENSG00000168003/ENSG00000155465/ENSG00000151150/ENSG00000123384/ENSG00000162399/ENSG00000164120/ENSG00000166589/ENSG00000079112/ENSG00000124839/ENSG00000139155	14
GO:0010628	positive regulation of gene expression	23/548	447/19467	0.00421568	0.140264	0.130405	ENSG00000162772/ENSG00000120738/ENSG00000118523/ENSG00000165030/ENSG00000136158/ENSG00000065361/ENSG00000251493/ENSG00000136826/ENSG00000128165/ENSG00000104856/ENSG00000111725/ENSG00000151150/ENSG00000003137/ENSG00000101096/ENSG00000136244/ENSG00000149311/ENSG00000128917/ENSG00000155657/ENSG00000164736/ENSG00000135547/ENSG00000102886/ENSG00000169429/ENSG00000122641	23
GO:0007140	male meiotic nuclear division	4/548	24/19467	0.0042171	0.140264	0.130405	ENSG00000003137/ENSG00000154438/ENSG00000121101/ENSG00000149311	4
GO:0006334	nucleosome assembly	9/548	113/19467	0.00465669	0.150523	0.139942	ENSG00000282988/ENSG00000158406/ENSG00000270882/ENSG00000158373/ENSG00000274750/ENSG00000197153/ENSG00000203852/ENSG00000124635/ENSG00000274290	9
GO:0009615	response to virus	9/548	113/19467	0.00465669	0.150523	0.139942	ENSG00000140465/ENSG00000185745/ENSG00000175592/ENSG00000132274/ENSG00000137628/ENSG00000104957/ENSG00000111335/ENSG00000256646/ENSG00000249624	9
GO:0051607	defense response to virus	13/548	202/19467	0.00487141	0.155276	0.144362	ENSG00000168209/ENSG00000141682/ENSG00000185745/ENSG00000006062/ENSG00000132274/ENSG00000137628/ENSG00000136244/ENSG00000111335/ENSG00000130813/ENSG00000140691/ENSG00000182393/ENSG00000165949/ENSG00000249624	13
GO:0032570	response to progesterone	5/548	41/19467	0.00563629	0.176009	0.163637	ENSG00000125740/ENSG00000170345/ENSG00000137801/ENSG00000175592/ENSG00000152705	5
GO:0019222	regulation of metabolic process	6/548	58/19467	0.00567522	0.176009	0.163637	ENSG00000140465/ENSG00000148677/ENSG00000135744/ENSG00000165029/ENSG00000146426/ENSG00000181773	6
GO:0008092	cytoskeletal protein binding	6/548	59/19467	0.00617105	0.188834	0.175561	ENSG00000151150/ENSG00000121769/ENSG00000175084/ENSG00000077522/ENSG00000172159/ENSG00000082397	6
GO:0032270	positive regulation of cellular protein metabolic process	3/548	14/19467	0.00640564	0.189328	0.17602	ENSG00000135744/ENSG00000136826/ENSG00000122641	3
GO:0045598	regulation of fat cell differentiation	3/548	14/19467	0.00640564	0.189328	0.17602	ENSG00000126368/ENSG00000143365/ENSG00000012779	3
GO:0010575	positive regulation of vascular endothelial growth factor production	4/548	27/19467	0.00651716	0.189328	0.17602	ENSG00000125730/ENSG00000138061/ENSG00000196562/ENSG00000136244	4
GO:0042759	long-chain fatty acid biosynthetic process	4/548	27/19467	0.00651716	0.189328	0.17602	ENSG00000140465/ENSG00000164120/ENSG00000012779/ENSG00000213366	4
GO:0001666	response to hypoxia	11/548	164/19467	0.00683651	0.195937	0.182165	ENSG00000120738/ENSG00000148926/ENSG00000168209/ENSG00000140465/ENSG00000153234/ENSG00000137801/ENSG00000149311/ENSG00000142279/ENSG00000175564/ENSG00000129521/ENSG00000137752	11
GO:0008630	intrinsic apoptotic signaling pathway in response to DNA damage	5/548	43/19467	0.00691543	0.195937	0.182165	ENSG00000070501/ENSG00000149311/ENSG00000136305/ENSG00000100968/ENSG00000177374	5
GO:0071347	cellular response to interleukin-1	7/548	80/19467	0.0072884	0.203986	0.189648	ENSG00000148677/ENSG00000023839/ENSG00000172216/ENSG00000126368/ENSG00000124253/ENSG00000127528/ENSG00000169429	7
GO:0007568	aging	11/548	166/19467	0.00746444	0.206396	0.191889	ENSG00000177606/ENSG00000148926/ENSG00000140465/ENSG00000170345/ENSG00000118523/ENSG00000077150/ENSG00000123384/ENSG00000070501/ENSG00000124253/ENSG00000175564/ENSG00000102886	11
GO:0006954	inflammatory response	20/548	391/19467	0.00779506	0.211721	0.196839	ENSG00000148926/ENSG00000125730/ENSG00000170345/ENSG00000137801/ENSG00000224389/ENSG00000023839/ENSG00000244731/ENSG00000172216/ENSG00000104856/ENSG00000102699/ENSG00000070501/ENSG00000003137/ENSG00000136244/ENSG00000048052/ENSG00000138696/ENSG00000134198/ENSG00000169429/ENSG00000115594/ENSG00000100968/ENSG00000249624	20
GO:1901653	cellular response to peptide	3/548	15/19467	0.00784153	0.211721	0.196839	ENSG00000136826/ENSG00000163884/ENSG00000127528	3
GO:0009611	response to wounding	6/548	64/19467	0.00913276	0.228338	0.212288	ENSG00000148926/ENSG00000140465/ENSG00000118523/ENSG00000196562/ENSG00000137648/ENSG00000204531	6
GO:0034097	response to cytokine	5/548	46/19467	0.00919463	0.228338	0.212288	ENSG00000177606/ENSG00000077150/ENSG00000175592/ENSG00000104856/ENSG00000120217	5
GO:0019221	cytokine-mediated signaling pathway	16/548	294/19467	0.00944646	0.228338	0.212288	ENSG00000100985/ENSG00000170345/ENSG00000100368/ENSG00000184557/ENSG00000288542/ENSG00000136244/ENSG00000143365/ENSG00000012779/ENSG00000182393/ENSG00000168918/ENSG00000205755/ENSG00000169429/ENSG00000115594/ENSG00000249624/ENSG00000137752/ENSG00000258728	16
GO:0031668	cellular response to extracellular stimulus	3/548	16/19467	0.00945191	0.228338	0.212288	ENSG00000153234/ENSG00000170345/ENSG00000175592	3
GO:0032982	myosin filament	3/548	16/19467	0.00945191	0.228338	0.212288	ENSG00000125414/ENSG00000109063/ENSG00000036448	3
GO:0044319	wound healing, spreading of cells	3/548	16/19467	0.00945191	0.228338	0.212288	ENSG00000142871/ENSG00000079385/ENSG00000271810	3
GO:0045333	cellular respiration	3/548	16/19467	0.00945191	0.228338	0.212288	ENSG00000119508/ENSG00000148339/ENSG00000100968	3
GO:0055091	phospholipid homeostasis	3/548	16/19467	0.00945191	0.228338	0.212288	ENSG00000165029/ENSG00000121769/ENSG00000185561	3
GO:1904754	positive regulation of vascular associated smooth muscle cell migration	3/548	16/19467	0.00945191	0.228338	0.212288	ENSG00000119508/ENSG00000123384/ENSG00000164362	3
GO:1990404	protein ADP-ribosylase activity	3/548	16/19467	0.00945191	0.228338	0.212288	ENSG00000163659/ENSG00000102699/ENSG00000173193	3
GO:0045599	negative regulation of fat cell differentiation	5/548	47/19467	0.0100569	0.240424	0.223524	ENSG00000175197/ENSG00000140044/ENSG00000288542/ENSG00000136244/ENSG00000175602	5
GO:0007565	female pregnancy	7/548	86/19467	0.0106856	0.252513	0.234764	ENSG00000125740/ENSG00000148926/ENSG00000170345/ENSG00000023839/ENSG00000101846/ENSG00000175592/ENSG00000164120	7
GO:0071407	cellular response to organic cyclic compound	5/548	48/19467	0.0109731	0.252513	0.234764	ENSG00000163659/ENSG00000140465/ENSG00000148677/ENSG00000138061/ENSG00000172216	5
GO:0019372	lipoxygenase pathway	3/548	17/19467	0.0112408	0.252513	0.234764	ENSG00000164120/ENSG00000012779/ENSG00000179148	3
GO:0031290	retinal ganglion cell axon guidance	3/548	17/19467	0.0112408	0.252513	0.234764	ENSG00000187122/ENSG00000159556/ENSG00000138696	3
GO:0048513	animal organ development	3/548	17/19467	0.0112408	0.252513	0.234764	ENSG00000136158/ENSG00000187678/ENSG00000158458	3
GO:0045444	fat cell differentiation	6/548	67/19467	0.0113328	0.252513	0.234764	ENSG00000119508/ENSG00000153234/ENSG00000123358/ENSG00000136826/ENSG00000288542/ENSG00000179148	6
GO:0060337	type I interferon signaling pathway	6/548	67/19467	0.0113328	0.252513	0.234764	ENSG00000120738/ENSG00000185745/ENSG00000117595/ENSG00000111335/ENSG00000165949/ENSG00000249624	6
GO:0005506	iron ion binding	9/548	131/19467	0.011877	0.254131	0.236268	ENSG00000140465/ENSG00000138061/ENSG00000003137/ENSG00000162971/ENSG00000119004/ENSG00000012779/ENSG00000186529/ENSG00000129521/ENSG00000179148	9
GO:0009653	anatomical structure morphogenesis	9/548	131/19467	0.011877	0.254131	0.236268	ENSG00000251493/ENSG00000196470/ENSG00000137331/ENSG00000125266/ENSG00000176692/ENSG00000009950/ENSG00000204531/ENSG00000164736/ENSG00000073792	9
GO:0006986	response to unfolded protein	5/548	49/19467	0.0119446	0.254131	0.236268	ENSG00000128965/ENSG00000173110/ENSG00000137801/ENSG00000162616/ENSG00000175197	5
GO:0016311	dephosphorylation	5/548	49/19467	0.0119446	0.254131	0.236268	ENSG00000143507/ENSG00000184545/ENSG00000120875/ENSG00000138166/ENSG00000163286	5
GO:0071549	cellular response to dexamethasone stimulus	4/548	32/19467	0.0119591	0.254131	0.236268	ENSG00000168209/ENSG00000023839/ENSG00000288542/ENSG00000124253	4
GO:0004497	monooxygenase activity	5/548	50/19467	0.0129729	0.272791	0.253616	ENSG00000140465/ENSG00000138061/ENSG00000003137/ENSG00000119004/ENSG00000186529	5
GO:0009416	response to light stimulus	3/548	18/19467	0.0132114	0.272791	0.253616	ENSG00000070669/ENSG00000170345/ENSG00000120129	3
GO:0048514	blood vessel morphogenesis	3/548	18/19467	0.0132114	0.272791	0.253616	ENSG00000138061/ENSG00000125266/ENSG00000109101	3
GO:0046427	positive regulation of receptor signaling pathway via JAK-STAT	4/548	33/19467	0.0133127	0.272791	0.253616	ENSG00000138061/ENSG00000136244/ENSG00000182393/ENSG00000249624	4
GO:0032922	circadian regulation of gene expression	6/548	70/19467	0.0138828	0.281957	0.262138	ENSG00000120738/ENSG00000151014/ENSG00000104856/ENSG00000126368/ENSG00000143365/ENSG00000283900	6
GO:0043525	positive regulation of neuron apoptotic process	5/548	51/19467	0.0140593	0.28279	0.262913	ENSG00000177606/ENSG00000176046/ENSG00000175197/ENSG00000176749/ENSG00000149311	5
GO:1990000	amyloid fibril formation	7/548	91/19467	0.0142935	0.28279	0.262913	ENSG00000282988/ENSG00000158406/ENSG00000270882/ENSG00000196470/ENSG00000274750/ENSG00000197153/ENSG00000203852	7
GO:1990830	cellular response to leukemia inhibitory factor	7/548	91/19467	0.0142935	0.28279	0.262913	ENSG00000116761/ENSG00000136158/ENSG00000136826/ENSG00000184557/ENSG00000121101/ENSG00000187678/ENSG00000164736	7
GO:0070059	intrinsic apoptotic signaling pathway in response to endoplasmic reticulum stress	4/548	34/19467	0.0147599	0.289521	0.269171	ENSG00000087074/ENSG00000128965/ENSG00000175197/ENSG00000172216	4
GO:0051091	positive regulation of DNA-binding transcription factor activity	8/548	114/19467	0.0153012	0.296347	0.275517	ENSG00000091831/ENSG00000175197/ENSG00000153879/ENSG00000175592/ENSG00000132274/ENSG00000043355/ENSG00000136244/ENSG00000204616	8
GO:0010801	negative regulation of peptidyl-threonine phosphorylation	3/548	19/19467	0.0153661	0.296347	0.275517	ENSG00000168209/ENSG00000136158/ENSG00000166068	3
GO:0072562	blood microparticle	9/548	137/19467	0.0155533	0.297456	0.276548	ENSG00000125730/ENSG00000173110/ENSG00000135744/ENSG00000243649/ENSG00000184500/ENSG00000224389/ENSG00000244731/ENSG00000270011/ENSG00000188219	9
GO:0043524	negative regulation of neuron apoptotic process	9/548	138/19467	0.0162391	0.308006	0.286356	ENSG00000153234/ENSG00000065361/ENSG00000110497/ENSG00000172216/ENSG00000176697/ENSG00000123384/ENSG00000164362/ENSG00000188763/ENSG00000100968	9
GO:1903078	positive regulation of protein localization to plasma membrane	5/548	53/19467	0.016412	0.308734	0.287033	ENSG00000145506/ENSG00000123384/ENSG00000171132/ENSG00000179841/ENSG00000127831	5
GO:0016525	negative regulation of angiogenesis	7/548	94/19467	0.0168351	0.314119	0.29204	ENSG00000137801/ENSG00000136158/ENSG00000136826/ENSG00000289027/ENSG00000116717/ENSG00000166068/ENSG00000012779	7
GO:0001525	angiogenesis	13/548	238/19467	0.0177004	0.314346	0.29225	ENSG00000177606/ENSG00000114019/ENSG00000138061/ENSG00000118523/ENSG00000006327/ENSG00000128165/ENSG00000205336/ENSG00000289027/ENSG00000173821/ENSG00000079385/ENSG00000128917/ENSG00000164736/ENSG00000169429	13
GO:0006693	prostaglandin metabolic process	3/548	20/19467	0.0177069	0.314346	0.29225	ENSG00000164120/ENSG00000187134/ENSG00000198610	3
GO:0030865	cortical cytoskeleton organization	3/548	20/19467	0.0177069	0.314346	0.29225	ENSG00000115963/ENSG00000082397/ENSG00000271810	3
GO:0043034	costamere	3/548	20/19467	0.0177069	0.314346	0.29225	ENSG00000185567/ENSG00000151150/ENSG00000152413	3
GO:0051412	response to corticosterone	3/548	20/19467	0.0177069	0.314346	0.29225	ENSG00000125740/ENSG00000170345/ENSG00000175592	3
GO:0008544	epidermis development	6/548	74/19467	0.0178707	0.314346	0.29225	ENSG00000118523/ENSG00000101846/ENSG00000131737/ENSG00000148154/ENSG00000065618/ENSG00000109101	6
GO:0008201	heparin binding	10/548	164/19467	0.017908	0.314346	0.29225	ENSG00000142871/ENSG00000163430/ENSG00000136235/ENSG00000118523/ENSG00000137801/ENSG00000205336/ENSG00000135919/ENSG00000187122/ENSG00000113070/ENSG00000080573	10
GO:0001937	negative regulation of endothelial cell proliferation	4/548	36/19467	0.017943	0.314346	0.29225	ENSG00000137801/ENSG00000289027/ENSG00000012779/ENSG00000168874	4
GO:0009612	response to mechanical stimulus	5/548	55/19467	0.0190126	0.324971	0.302129	ENSG00000177606/ENSG00000125740/ENSG00000070669/ENSG00000137801/ENSG00000175592	5
GO:0051384	response to glucocorticoid	5/548	55/19467	0.0190126	0.324971	0.302129	ENSG00000148926/ENSG00000120129/ENSG00000136244/ENSG00000109321/ENSG00000175564	5
GO:0043123	positive regulation of I-kappaB kinase/NF-kappaB signaling	11/548	190/19467	0.0190152	0.324971	0.302129	ENSG00000116761/ENSG00000006062/ENSG00000132274/ENSG00000127863/ENSG00000197329/ENSG00000171132/ENSG00000153714/ENSG00000185483/ENSG00000137752/ENSG00000139946/ENSG00000271810	11
GO:0042981	regulation of apoptotic process	13/548	241/19467	0.0194102	0.324971	0.302129	ENSG00000120738/ENSG00000055483/ENSG00000141682/ENSG00000188761/ENSG00000091831/ENSG00000284956/ENSG00000173535/ENSG00000077522/ENSG00000026103/ENSG00000149311/ENSG00000136305/ENSG00000169435/ENSG00000137752	13
GO:0019900	kinase binding	7/548	97/19467	0.0196805	0.324971	0.302129	ENSG00000172216/ENSG00000116717/ENSG00000026103/ENSG00000079385/ENSG00000188385/ENSG00000137752/ENSG00000036448	7
GO:0001974	blood vessel remodeling	4/548	37/19467	0.0196823	0.324971	0.302129	ENSG00000135744/ENSG00000176692/ENSG00000128917/ENSG00000134376	4
GO:0030501	positive regulation of bone mineralization	4/548	37/19467	0.0196823	0.324971	0.302129	ENSG00000142871/ENSG00000188763/ENSG00000012779/ENSG00000138696	4
GO:0034614	cellular response to reactive oxygen species	4/548	37/19467	0.0196823	0.324971	0.302129	ENSG00000177606/ENSG00000100985/ENSG00000170345/ENSG00000102886	4
GO:0001223	transcription coactivator binding	3/548	21/19467	0.0202349	0.329355	0.306205	ENSG00000091831/ENSG00000288542/ENSG00000164362	3
GO:0045995	regulation of embryonic development	3/548	21/19467	0.0202349	0.329355	0.306205	ENSG00000151014/ENSG00000181649/ENSG00000164736	3
GO:0071260	cellular response to mechanical stimulus	6/548	77/19467	0.0213325	0.343008	0.318898	ENSG00000148677/ENSG00000006062/ENSG00000116717/ENSG00000026103/ENSG00000102886/ENSG00000137752	6
GO:0045746	negative regulation of Notch signaling pathway	4/548	38/19467	0.0215221	0.343008	0.318898	ENSG00000128965/ENSG00000128917/ENSG00000115844/ENSG00000135547	4
GO:2001244	positive regulation of intrinsic apoptotic signaling pathway	4/548	38/19467	0.0215221	0.343008	0.318898	ENSG00000141682/ENSG00000176046/ENSG00000175197/ENSG00000196470	4
GO:0005788	endoplasmic reticulum lumen	15/548	298/19467	0.0221828	0.351101	0.326422	ENSG00000142871/ENSG00000163430/ENSG00000125730/ENSG00000113739/ENSG00000137801/ENSG00000101846/ENSG00000244731/ENSG00000172828/ENSG00000065618/ENSG00000136244/ENSG00000198756/ENSG00000130234/ENSG00000071073/ENSG00000102886/ENSG00000080573	15
GO:0006367	transcription initiation from RNA polymerase II promoter	9/548	146/19467	0.022545	0.351146	0.326464	ENSG00000119508/ENSG00000153234/ENSG00000123358/ENSG00000118523/ENSG00000091831/ENSG00000126368/ENSG00000048052/ENSG00000143365/ENSG00000198963	9
GO:0001836	release of cytochrome c from mitochondria	3/548	22/19467	0.0229507	0.351146	0.326464	ENSG00000177606/ENSG00000141682/ENSG00000188763	3
GO:0010667	negative regulation of cardiac muscle cell apoptotic process	3/548	22/19467	0.0229507	0.351146	0.326464	ENSG00000176046/ENSG00000110497/ENSG00000135547	3
GO:0043651	linoleic acid metabolic process	3/548	22/19467	0.0229507	0.351146	0.326464	ENSG00000012779/ENSG00000213366/ENSG00000179148	3
GO:0070412	R-SMAD binding	3/548	22/19467	0.0229507	0.351146	0.326464	ENSG00000177606/ENSG00000148677/ENSG00000170345	3
GO:0042594	response to starvation	4/548	39/19467	0.0234636	0.356616	0.331549	ENSG00000148926/ENSG00000004799/ENSG00000175197/ENSG00000124253	4
GO:0034198	cellular response to amino acid starvation	6/548	79/19467	0.0238764	0.360503	0.335163	ENSG00000162772/ENSG00000130766/ENSG00000172216/ENSG00000026103/ENSG00000250565/ENSG00000102886	6
GO:0040008	regulation of growth	5/548	59/19467	0.0249932	0.368182	0.342303	ENSG00000120616/ENSG00000071243/ENSG00000172667/ENSG00000184557/ENSG00000111859	5
GO:0001503	ossification	6/548	80/19467	0.0252214	0.368182	0.342303	ENSG00000100985/ENSG00000118523/ENSG00000176692/ENSG00000188763/ENSG00000159899/ENSG00000103426	6
GO:0006631	fatty acid metabolic process	6/548	80/19467	0.0252214	0.368182	0.342303	ENSG00000140465/ENSG00000125730/ENSG00000121769/ENSG00000124208/ENSG00000205560/ENSG00000175564	6
GO:0004866	endopeptidase inhibitor activity	4/548	40/19467	0.025508	0.368182	0.342303	ENSG00000125730/ENSG00000184500/ENSG00000224389/ENSG00000244731	4
GO:0043407	negative regulation of MAP kinase activity	4/548	40/19467	0.025508	0.368182	0.342303	ENSG00000135744/ENSG00000120129/ENSG00000136158/ENSG00000187678	4
GO:0071276	cellular response to cadmium ion	4/548	40/19467	0.025508	0.368182	0.342303	ENSG00000177606/ENSG00000100985/ENSG00000170345/ENSG00000102886	4
GO:1901216	positive regulation of neuron death	4/548	40/19467	0.025508	0.368182	0.342303	ENSG00000120738/ENSG00000168209/ENSG00000170345/ENSG00000125266	4
GO:0003707	steroid hormone receptor activity	3/548	23/19467	0.0258543	0.368545	0.34264	ENSG00000119508/ENSG00000091831/ENSG00000126368	3
GO:0007009	plasma membrane organization	3/548	23/19467	0.0258543	0.368545	0.34264	ENSG00000151150/ENSG00000185561/ENSG00000134376	3
GO:0005516	calmodulin binding	11/548	200/19467	0.026532	0.370164	0.344146	ENSG00000116761/ENSG00000166866/ENSG00000125414/ENSG00000026103/ENSG00000066279/ENSG00000079385/ENSG00000155657/ENSG00000179841/ENSG00000109063/ENSG00000129204/ENSG00000143473	11
GO:0106306	protein serine phosphatase activity	6/548	81/19467	0.026616	0.370164	0.344146	ENSG00000120129/ENSG00000143507/ENSG00000184545/ENSG00000120875/ENSG00000138166/ENSG00000139318	6
GO:0051592	response to calcium ion	5/548	60/19467	0.0266564	0.370164	0.344146	ENSG00000137801/ENSG00000120129/ENSG00000152413/ENSG00000155657/ENSG00000010310	5
GO:0060021	roof of mouth development	5/548	60/19467	0.0266564	0.370164	0.344146	ENSG00000163659/ENSG00000144655/ENSG00000117595/ENSG00000122641/ENSG00000138759	5
GO:0071356	cellular response to tumor necrosis factor	8/548	127/19467	0.0272919	0.370164	0.344146	ENSG00000148677/ENSG00000137801/ENSG00000023839/ENSG00000126368/ENSG00000124253/ENSG00000127528/ENSG00000102886/ENSG00000169429	8
GO:0051402	neuron apoptotic process	4/548	41/19467	0.0276563	0.370164	0.344146	ENSG00000065361/ENSG00000196470/ENSG00000070501/ENSG00000149311	4
GO:0060964	regulation of gene silencing by miRNA	6/548	82/19467	0.0280607	0.370164	0.344146	ENSG00000282988/ENSG00000158406/ENSG00000270882/ENSG00000274750/ENSG00000197153/ENSG00000203852	6
GO:0106307	protein threonine phosphatase activity	6/548	82/19467	0.0280607	0.370164	0.344146	ENSG00000120129/ENSG00000143507/ENSG00000184545/ENSG00000120875/ENSG00000138166/ENSG00000139318	6
GO:0004725	protein tyrosine phosphatase activity	7/548	105/19467	0.0288727	0.370164	0.344146	ENSG00000120129/ENSG00000143507/ENSG00000184545/ENSG00000120875/ENSG00000138166/ENSG00000139318/ENSG00000184489	7
GO:0000137	Golgi cis cisterna	3/548	24/19467	0.0289454	0.370164	0.344146	ENSG00000215186/ENSG00000167195/ENSG00000188626	3
GO:0006471	protein ADP-ribosylation	3/548	24/19467	0.0289454	0.370164	0.344146	ENSG00000163659/ENSG00000102699/ENSG00000173193	3
GO:0051015	actin filament binding	11/548	204/19467	0.0300706	0.370164	0.344146	ENSG00000166866/ENSG00000125414/ENSG00000006747/ENSG00000077522/ENSG00000176749/ENSG00000155657/ENSG00000149591/ENSG00000109063/ENSG00000127831/ENSG00000036448/ENSG00000054654	11
GO:0060395	SMAD protein signal transduction	5/548	62/19467	0.0301904	0.370164	0.344146	ENSG00000177606/ENSG00000170345/ENSG00000284952/ENSG00000122641/ENSG00000168874	5
GO:0005179	hormone activity	7/548	106/19467	0.0301954	0.370164	0.344146	ENSG00000148926/ENSG00000135744/ENSG00000113739/ENSG00000128165/ENSG00000120211/ENSG00000145040/ENSG00000122641	7
GO:0000185	obsolete activation of MAPKKK activity	2/548	10/19467	0.0306454	0.370164	0.344146	ENSG00000099860/ENSG00000116717	2
GO:0005031	tumor necrosis factor-activated receptor activity	2/548	10/19467	0.0306454	0.370164	0.344146	ENSG00000026103/ENSG00000127863	2
GO:0007567	parturition	2/548	10/19467	0.0306454	0.370164	0.344146	ENSG00000185022/ENSG00000164120	2
GO:0009967	positive regulation of signal transduction	2/548	10/19467	0.0306454	0.370164	0.344146	ENSG00000168564/ENSG00000152413	2
GO:0010907	positive regulation of glucose metabolic process	2/548	10/19467	0.0306454	0.370164	0.344146	ENSG00000141682/ENSG00000158715	2
GO:0016655	oxidoreductase activity, acting on NAD(P)H, quinone or similar compound as acceptor	2/548	10/19467	0.0306454	0.370164	0.344146	ENSG00000187134/ENSG00000198610	2
GO:0032052	bile acid binding	2/548	10/19467	0.0306454	0.370164	0.344146	ENSG00000187134/ENSG00000198610	2
GO:0033129	positive regulation of histone phosphorylation	2/548	10/19467	0.0306454	0.370164	0.344146	ENSG00000149311/ENSG00000102886	2
GO:0042448	progesterone metabolic process	2/548	10/19467	0.0306454	0.370164	0.344146	ENSG00000187134/ENSG00000198610	2
GO:0048715	negative regulation of oligodendrocyte differentiation	2/548	10/19467	0.0306454	0.370164	0.344146	ENSG00000143507/ENSG00000115844	2
GO:0051247	positive regulation of protein metabolic process	2/548	10/19467	0.0306454	0.370164	0.344146	ENSG00000136826/ENSG00000127528	2
GO:0089701	U2AF complex	2/548	10/19467	0.0306454	0.370164	0.344146	ENSG00000251257/ENSG00000161265	2
GO:1903799	negative regulation of production of miRNAs involved in gene silencing by miRNA	2/548	10/19467	0.0306454	0.370164	0.344146	ENSG00000091831/ENSG00000164362	2
GO:1990961	xenobiotic detoxification by transmembrane export across the plasma membrane	2/548	10/19467	0.0306454	0.370164	0.344146	ENSG00000023839/ENSG00000174827	2
GO:2000650	negative regulation of sodium ion transmembrane transporter activity	2/548	10/19467	0.0306454	0.370164	0.344146	ENSG00000135744/ENSG00000171132	2
GO:0042632	cholesterol homeostasis	6/548	84/19467	0.0311031	0.373726	0.347456	ENSG00000165029/ENSG00000126368/ENSG00000005187/ENSG00000121769/ENSG00000048052/ENSG00000187134	6
GO:0010595	positive regulation of endothelial cell migration	5/548	63/19467	0.0320626	0.377828	0.351271	ENSG00000135744/ENSG00000137801/ENSG00000176692/ENSG00000174951/ENSG00000168874	5
GO:0030150	protein import into mitochondrial matrix	3/548	25/19467	0.0322229	0.377828	0.351271	ENSG00000164284/ENSG00000204152/ENSG00000103426	3
GO:0070330	aromatase activity	3/548	25/19467	0.0322229	0.377828	0.351271	ENSG00000140465/ENSG00000138061/ENSG00000186529	3
GO:0006865	amino acid transport	4/548	43/19467	0.0322677	0.377828	0.351271	ENSG00000105281/ENSG00000168003/ENSG00000155465/ENSG00000149150	4
GO:0045786	negative regulation of cell cycle	4/548	43/19467	0.0322677	0.377828	0.351271	ENSG00000123358/ENSG00000176046/ENSG00000164120/ENSG00000122641	4
GO:0008285	negative regulation of cell population proliferation	18/548	397/19467	0.0329218	0.381826	0.354987	ENSG00000148926/ENSG00000136235/ENSG00000138061/ENSG00000136158/ENSG00000176046/ENSG00000136826/ENSG00000110497/ENSG00000205336/ENSG00000175592/ENSG00000117595/ENSG00000121769/ENSG00000135919/ENSG00000136244/ENSG00000006747/ENSG00000128917/ENSG00000182393/ENSG00000169429/ENSG00000122641	18
GO:0006974	cellular response to DNA damage stimulus	13/548	260/19467	0.0332508	0.381826	0.354987	ENSG00000087074/ENSG00000141682/ENSG00000172667/ENSG00000175197/ENSG00000168564/ENSG00000288542/ENSG00000102699/ENSG00000126215/ENSG00000070501/ENSG00000283782/ENSG00000101096/ENSG00000149311/ENSG00000129521	13
GO:0030335	positive regulation of cell migration	12/548	234/19467	0.0337605	0.381826	0.354987	ENSG00000142871/ENSG00000100985/ENSG00000136235/ENSG00000137801/ENSG00000136158/ENSG00000111859/ENSG00000149311/ENSG00000113070/ENSG00000120217/ENSG00000127831/ENSG00000054654/ENSG00000271810	12
GO:0016529	sarcoplasmic reticulum	4/548	44/19467	0.0347319	0.381826	0.354987	ENSG00000137801/ENSG00000151150/ENSG00000213366/ENSG00000054654	4
GO:0042130	negative regulation of T cell proliferation	4/548	44/19467	0.0347319	0.381826	0.354987	ENSG00000136235/ENSG00000172216/ENSG00000197329/ENSG00000120217	4
GO:0071222	cellular response to lipopolysaccharide	9/548	158/19467	0.0350282	0.381826	0.354987	ENSG00000148677/ENSG00000023839/ENSG00000172216/ENSG00000126368/ENSG00000104825/ENSG00000136244/ENSG00000120217/ENSG00000169429/ENSG00000137752	9
GO:0001678	cellular glucose homeostasis	3/548	26/19467	0.0356855	0.381826	0.354987	ENSG00000126368/ENSG00000163884/ENSG00000288542	3
GO:0003950	NAD+ ADP-ribosyltransferase activity	3/548	26/19467	0.0356855	0.381826	0.354987	ENSG00000163659/ENSG00000102699/ENSG00000173193	3
GO:0010596	negative regulation of endothelial cell migration	3/548	26/19467	0.0356855	0.381826	0.354987	ENSG00000137801/ENSG00000289027/ENSG00000128917	3
GO:0034314	Arp2/3 complex-mediated actin nucleation	3/548	26/19467	0.0356855	0.381826	0.354987	ENSG00000276141/ENSG00000234769/ENSG00000250151	3
GO:0061436	establishment of skin barrier	3/548	26/19467	0.0356855	0.381826	0.354987	ENSG00000148154/ENSG00000003137/ENSG00000179148	3
GO:0004033	aldo-keto reductase (NADP) activity	2/548	11/19467	0.0367684	0.381826	0.354987	ENSG00000187134/ENSG00000198610	2
GO:0010917	negative regulation of mitochondrial membrane potential	2/548	11/19467	0.0367684	0.381826	0.354987	ENSG00000141682/ENSG00000133874	2
GO:0015804	neutral amino acid transport	2/548	11/19467	0.0367684	0.381826	0.354987	ENSG00000105281/ENSG00000149150	2
GO:0031588	nucleotide-activated protein kinase complex	2/548	11/19467	0.0367684	0.381826	0.354987	ENSG00000130766/ENSG00000111725	2
GO:0032330	regulation of chondrocyte differentiation	2/548	11/19467	0.0367684	0.381826	0.354987	ENSG00000118523/ENSG00000006747	2
GO:0034144	negative regulation of toll-like receptor 4 signaling pathway	2/548	11/19467	0.0367684	0.381826	0.354987	ENSG00000126368/ENSG00000125999	2
GO:0034993	meiotic nuclear membrane microtubule tethering complex	2/548	11/19467	0.0367684	0.381826	0.354987	ENSG00000061656/ENSG00000054654	2
GO:0035456	response to interferon-beta	2/548	11/19467	0.0367684	0.381826	0.354987	ENSG00000130813/ENSG00000249624	2
GO:0036128	CatSper complex	2/548	11/19467	0.0367684	0.381826	0.354987	ENSG00000102048/ENSG00000152705	2
GO:0046549	retinal cone cell development	2/548	11/19467	0.0367684	0.381826	0.354987	ENSG00000198963/ENSG00000197406	2
GO:0055008	cardiac muscle tissue morphogenesis	2/548	11/19467	0.0367684	0.381826	0.354987	ENSG00000148677/ENSG00000155657	2
GO:0061314	Notch signaling involved in heart development	2/548	11/19467	0.0367684	0.381826	0.354987	ENSG00000128917/ENSG00000135547	2
GO:0150077	regulation of neuroinflammatory response	2/548	11/19467	0.0367684	0.381826	0.354987	ENSG00000100985/ENSG00000136244	2
GO:1902237	positive regulation of endoplasmic reticulum stress-induced intrinsic apoptotic signaling pathway	2/548	11/19467	0.0367684	0.381826	0.354987	ENSG00000141682/ENSG00000175197	2
GO:0071300	cellular response to retinoic acid	5/548	66/19467	0.0381074	0.391367	0.363858	ENSG00000136826/ENSG00000003137/ENSG00000124253/ENSG00000149311/ENSG00000198963	5
GO:0001934	positive regulation of protein phosphorylation	10/548	187/19467	0.0393312	0.391367	0.363858	ENSG00000142871/ENSG00000125730/ENSG00000100985/ENSG00000136235/ENSG00000118523/ENSG00000064309/ENSG00000026103/ENSG00000273217/ENSG00000102886/ENSG00000139946	10
GO:0000146	microfilament motor activity	3/548	27/19467	0.0393316	0.391367	0.363858	ENSG00000166866/ENSG00000125414/ENSG00000109063	3
GO:0002227	innate immune response in mucosa	3/548	27/19467	0.0393316	0.391367	0.363858	ENSG00000124635/ENSG00000125999/ENSG00000274290	3
GO:0003009	skeletal muscle contraction	3/548	27/19467	0.0393316	0.391367	0.363858	ENSG00000152413/ENSG00000105048/ENSG00000109063	3
GO:0060612	adipose tissue development	3/548	27/19467	0.0393316	0.391367	0.363858	ENSG00000184675/ENSG00000148339/ENSG00000143365	3
GO:0090200	positive regulation of release of cytochrome c from mitochondria	3/548	27/19467	0.0393316	0.391367	0.363858	ENSG00000100985/ENSG00000141682/ENSG00000136305	3
GO:0008013	beta-catenin binding	6/548	90/19467	0.0414913	0.391367	0.363858	ENSG00000184675/ENSG00000153234/ENSG00000136826/ENSG00000091831/ENSG00000288542/ENSG00000164736	6
GO:0009749	response to glucose	5/548	68/19467	0.0424987	0.391367	0.363858	ENSG00000120738/ENSG00000130766/ENSG00000118523/ENSG00000137801/ENSG00000010310	5
GO:0070301	cellular response to hydrogen peroxide	5/548	68/19467	0.0424987	0.391367	0.363858	ENSG00000138061/ENSG00000136826/ENSG00000288542/ENSG00000136244/ENSG00000127528	5
GO:0042149	cellular response to glucose starvation	4/548	47/19467	0.0427628	0.391367	0.363858	ENSG00000130766/ENSG00000070669/ENSG00000141682/ENSG00000163545	4
GO:0001569	branching involved in blood vessel morphogenesis	3/548	28/19467	0.0431589	0.391367	0.363858	ENSG00000176692/ENSG00000128917/ENSG00000100968	3
GO:0008210	estrogen metabolic process	3/548	28/19467	0.0431589	0.391367	0.363858	ENSG00000163659/ENSG00000140465/ENSG00000138061	3
GO:0043542	endothelial cell migration	3/548	28/19467	0.0431589	0.391367	0.363858	ENSG00000163430/ENSG00000138061/ENSG00000184489	3
GO:0061098	positive regulation of protein tyrosine kinase activity	3/548	28/19467	0.0431589	0.391367	0.363858	ENSG00000135744/ENSG00000065361/ENSG00000111859	3
GO:2001234	negative regulation of apoptotic signaling pathway	3/548	28/19467	0.0431589	0.391367	0.363858	ENSG00000153234/ENSG00000116761/ENSG00000176697	3
GO:0000722	telomere maintenance via recombination	2/548	12/19467	0.0433147	0.391367	0.363858	ENSG00000126215/ENSG00000283782	2
GO:0002675	positive regulation of acute inflammatory response	2/548	12/19467	0.0433147	0.391367	0.363858	ENSG00000060566/ENSG00000136244	2
GO:0004032	alditol:NADP+ 1-oxidoreductase activity	2/548	12/19467	0.0433147	0.391367	0.363858	ENSG00000187134/ENSG00000198610	2
GO:0008278	cohesin complex	2/548	12/19467	0.0433147	0.391367	0.363858	ENSG00000066923/ENSG00000077935	2
GO:0014898	cardiac muscle hypertrophy in response to stress	2/548	12/19467	0.0433147	0.391367	0.363858	ENSG00000163884/ENSG00000135547	2
GO:0035108	limb morphogenesis	2/548	12/19467	0.0433147	0.391367	0.363858	ENSG00000099139/ENSG00000138696	2
GO:0036499	PERK-mediated unfolded protein response	2/548	12/19467	0.0433147	0.391367	0.363858	ENSG00000175197/ENSG00000169429	2
GO:0038183	bile acid signaling pathway	2/548	12/19467	0.0433147	0.391367	0.363858	ENSG00000023839/ENSG00000136305	2
GO:0045010	actin nucleation	2/548	12/19467	0.0433147	0.391367	0.363858	ENSG00000006747/ENSG00000127831	2
GO:0045723	positive regulation of fatty acid biosynthetic process	2/548	12/19467	0.0433147	0.391367	0.363858	ENSG00000009950/ENSG00000158715	2
GO:0046685	response to arsenic-containing substance	2/548	12/19467	0.0433147	0.391367	0.363858	ENSG00000140465/ENSG00000023839	2
GO:0051549	positive regulation of keratinocyte migration	2/548	12/19467	0.0433147	0.391367	0.363858	ENSG00000100985/ENSG00000113070	2
GO:0051693	actin filament capping	2/548	12/19467	0.0433147	0.391367	0.363858	ENSG00000006747/ENSG00000127831	2
GO:0055093	response to hyperoxia	2/548	12/19467	0.0433147	0.391367	0.363858	ENSG00000140465/ENSG00000070501	2
GO:0060413	atrial septum morphogenesis	2/548	12/19467	0.0433147	0.391367	0.363858	ENSG00000142871/ENSG00000135547	2
GO:0090527	actin filament reorganization	2/548	12/19467	0.0433147	0.391367	0.363858	ENSG00000111859/ENSG00000276141	2
GO:2001214	positive regulation of vasculogenesis	2/548	12/19467	0.0433147	0.391367	0.363858	ENSG00000148926/ENSG00000079385	2
GO:0007173	epidermal growth factor receptor signaling pathway	4/548	48/19467	0.0456527	0.403275	0.374929	ENSG00000168143/ENSG00000109321/ENSG00000113070/ENSG00000127831	4
GO:0008202	steroid metabolic process	4/548	48/19467	0.0456527	0.403275	0.374929	ENSG00000140465/ENSG00000138061/ENSG00000187134/ENSG00000198610	4
GO:0030178	negative regulation of Wnt signaling pathway	4/548	48/19467	0.0456527	0.403275	0.374929	ENSG00000145506/ENSG00000123384/ENSG00000100968/ENSG00000177374	4
GO:0042542	response to hydrogen peroxide	4/548	48/19467	0.0456527	0.403275	0.374929	ENSG00000177606/ENSG00000120129/ENSG00000175592/ENSG00000109321	4
GO:0035924	cellular response to vascular endothelial growth factor stimulus	3/548	29/19467	0.0471651	0.403275	0.374929	ENSG00000123358/ENSG00000136158/ENSG00000128917	3
GO:0044344	cellular response to fibroblast growth factor stimulus	3/548	29/19467	0.0471651	0.403275	0.374929	ENSG00000123358/ENSG00000128917/ENSG00000169429	3
GO:0048008	platelet-derived growth factor receptor signaling pathway	3/548	29/19467	0.0471651	0.403275	0.374929	ENSG00000163659/ENSG00000119508/ENSG00000144655	3
GO:0060325	face morphogenesis	3/548	29/19467	0.0471651	0.403275	0.374929	ENSG00000163659/ENSG00000144655/ENSG00000109063	3
GO:0006303	double-strand break repair via nonhomologous end joining	5/548	70/19467	0.0471824	0.403275	0.374929	ENSG00000158406/ENSG00000270882/ENSG00000070501/ENSG00000283782/ENSG00000149311	5
GO:0016328	lateral plasma membrane	5/548	70/19467	0.0471824	0.403275	0.374929	ENSG00000145506/ENSG00000065361/ENSG00000166866/ENSG00000151150/ENSG00000079385	5
GO:0014823	response to activity	4/548	49/19467	0.048649	0.403275	0.374929	ENSG00000148339/ENSG00000136244/ENSG00000124253/ENSG00000175564	4
GO:0060348	bone development	4/548	49/19467	0.048649	0.403275	0.374929	ENSG00000184675/ENSG00000108984/ENSG00000196562/ENSG00000159899	4
GO:0120163	negative regulation of cold-induced thermogenesis	4/548	49/19467	0.048649	0.403275	0.374929	ENSG00000175197/ENSG00000126368/ENSG00000108984/ENSG00000176692	4
GO:0071456	cellular response to hypoxia	7/548	118/19467	0.0493119	0.403275	0.374929	ENSG00000148677/ENSG00000141682/ENSG00000113739/ENSG00000164362/ENSG00000124253/ENSG00000171132/ENSG00000129521	7
